# Supplementary material for: Electrophysiological characteristics of Purkinje potentials and the conduction system in premature ventricular contractions triggering ventricular fibrillation after myocardial infarction
Source: Europace. 2025 Dec 11;27(12):euaf249. doi: 10.1093/europace/euaf249 (PMC12696382; doi:10.1093/europace/euaf249)
Supplement: euaf249_Supplementary_Data [file euaf249_supplementary_data.zip]

Archive with 4 entries (4 files):
- FigureS1.pdf
- TableS1.docx
- TableS3.docx
- TablesS2.docx
